# Supplementary material for: Faecalibacterium prausnitzii Supplementation Prevents Intestinal Barrier Injury and Gut Microflora Dysbiosis Induced by Sleep Deprivation
Source: Nutrients. 2024 Apr 9;16(8):1100. doi: 10.3390/nu16081100 (PMC11054126; doi:10.3390/nu16081100)
Supplement: Supplementary file 1 [file nutrients-16-01100-s001.zip]

Archive with 1 entries (1 files):
- nutrients-2909408-supplementary.pdf
